# Supplementary material for: Transcriptional response to prolonged perchlorate exposure in the methanogen Methanosarcina barkeri and implications for Martian habitability
Source: Sci Rep. 2021 Jun 11;11:12336. doi: 10.1038/s41598-021-91882-0 (PMC8196204; doi:10.1038/s41598-021-91882-0)
Supplement: Supplementary file 3 — Supplementary Information 3. [file 41598_2021_91882_MOESM3_ESM.xlsx]

## Sheet: Sheet1
Table S3. Compositional analyses of DSMZ 120a media for single replicates selected from day 0 and day 28 incubations. ND = not detected; *ClO3- coelutes with Cl-.
					Day 0
Label	Media	Perchlorate	Atmosphere	M. barkeri	Perchlorate (mg/L)	Perchlorate (mM)	Chlorite (mg/L)	Chlorite (mM)	Cl- (mg/L)*	Cl- (mM)	SO42- (mg/L)	SO42- (mM)	HPO42- (mg/L)	HPO42- (mM)	NO2- (mg/L)	NO2- (mM)	NO3- (mg/L)	NO3- (mM)	NH4+ (mg/L)	NH4+ (mM)	Na+ (mg/L)	Na+ (mM)	Mg2+ (mg/L)	Mg2+ (mM)	Ca2+ (mg/L)	Ca2+ (mM)	K+ (mg/L)	K+ (mM)	monomethylamine (mg/L)	monomethylamine (mg/L)	CH4 (%)	CO2 (%)	H2 (%)
DSMZ 120a CaClO4 H2:CO2 Day0	DSMZ 120a	CaClO4	80/20 H2:CO2	No	2195.35	22.0638	ND	ND	1668.6	47.0028	185.55	1.93281	202.5	2.10938	ND	ND	ND	ND	160	8.88889	1163	50.5652	86.2	3.54733	386	9.65	295	7.54476	ND	ND	ND	17.0199	82.9801
DSMZ 120a NaClO4 H2:CO2 Day0	DSMZ 120a	NaClO4	80/20 H2:CO2	No	780.95	7.84874	ND	ND	1691.4	47.6451	166.7	1.73646	247.9	2.58229	ND	ND	ND	ND	173	9.61111	1506	65.4783	90	3.7037	64.2	1.605	302	7.72379	ND	ND	ND	14.8041	85.1959
DSMZ 120a MgClO4 H2:CO2 Day0	DSMZ 120a	MgClO4	80/20 H2:CO2	No	1732.85	17.4156	ND	ND	1663.35	46.8549	167.2	1.74167	238.15	2.48073	ND	ND	ND	ND	150	8.33333	1185	51.5217	327	13.4568	63.6	1.59	303	7.74936	ND	ND	ND	13.7521	86.2479
DSMZ 120a No ClO4 H2:CO2 Day0	DSMZ 120a	---	80/20 H2:CO2	No	ND	ND	ND	ND	1859.15	52.3704	189	1.96875	276.5	2.88021	ND	ND	ND	ND	174	9.66667	1346	58.5217	92.4	3.80247	70.3	1.7575	337	8.61893	ND	ND	ND	16.0927	83.9073
					Day 28
Label	Media	Perchlorate	Atmosphere	M. barkeri	Perchlorate (mg/L)	Perchlorate (mM)	Chlorite (mg/L)	Chlorite (mM)	Cl- (mg/L)	Cl- (mM)	SO42- (mg/L)	SO42- (mM)	HPO42- (mg/L)	HPO42- (mM)	NO2- (mg/L)	NO2- (mM)	NO3- (mg/L)	NO3- (mM)	NH4+ (mg/L)	NH4+ (mM)	Na+ (mg/L)	Na+ (mM)	Mg2+ (mg/L)	Mg2+ (mM)	Ca2+ (mg/L)	Ca2+ (mM)	K+ (mg/L)	K+ (mM)	monomethylamine (mg/L)	monomethylamine (mg/L)	CH4 (%)	CO2 (%)	H2 (%)
DSMZ 120a CaClO4 M. bark 30C Day28	DSMZ 120a	CaClO4	H2:CO2	Yes	1605.15	16.1322	ND	ND	1680.4	47.3352	167.55	1.74531	215.3	2.24271	ND	ND	ND	ND	152	8.44444	1174	51.0435	87.7	3.60905	353	8.825	300	7.67263	ND	ND	3.34488	13.3602	83.295
DSMZ 120a NaClO4 M. bark 30C Day28	DSMZ 120a	NaClO4	H2:CO2	Yes	321.25	3.22864	ND	ND	1764.85	49.7141	188.65	1.9651	241.95	2.52031	ND	ND	ND	ND	310	17.2222	1664	72.3478	92.9	3.82305	62	1.55	317	8.10742	ND	ND	9.76961	13.512	76.7184
DSMZ 120a MgClO4 M. bark 30C Day28	DSMZ 120a	MgClO4	H2:CO2	Yes	1431.1	14.3829	ND	ND	1701.6	47.9324	166.05	1.72969	241.65	2.51719	ND	ND	ND	ND	179	9.94444	1257	54.6522	288	11.8519	62	1.55	294	7.51918	ND	ND	13.2779	17.0375	69.6847
DSMZ 120a CaClO4 No cells 30C Day28	DSMZ 120a	CaClO4	H2:CO2	No	1800.9	18.0995	ND	ND	1670.35	47.0521	157.9	1.64479	196.75	2.04948	ND	ND	ND	ND	201	11.1667	1162	50.5217	84.1	3.46091	402	10.05	292	7.46803	ND	ND	ND	17.0924	82.8964
DSMZ 120a NaClO4 No cells 30C Day28	DSMZ 120a	NaClO4	H2:CO2	No	890.45	8.94925	ND	ND	1683.55	47.4239	160.35	1.67031	221.4	2.30625	ND	ND	ND	ND	353	19.6111	1947	84.6522	105	4.32099	74.9	1.8725	360	9.20716	ND	ND	ND	15.1508	84.8485
DSMZ 120a MgClO4 No cells 30C Day28	DSMZ 120a	MgClO4	H2:CO2	No	1808.5	18.1759	ND	ND	1688.35	47.5592	163.4	1.70208	245.15	2.55365	ND	ND	ND	ND	146	8.11111	1187	51.6087	336	13.8272	61.6	1.54	302	7.72379	ND	ND	ND	11.8846	88.1082
DSMZ 120a No ClO4 No cells 30C Day28	DSMZ 120a	---	H2:CO2	No	ND	ND	ND	ND	1945.6	54.8056	178.9	1.86354	278.4	2.9	ND	ND	ND	ND	167	9.27778	1315	57.1739	92.4	3.80247	65.4	1.635	329	8.41432	ND	ND	ND	13.5632	86.4367
DSMZ 120a No ClO4 M. barkeri 30C Day28	DSMZ 120a	---	H2:CO2	Yes	ND	ND	ND	ND	1804	50.8169	187.15	1.94948	206	2.14583	ND	ND	ND	ND	157	8.72222	1356	58.9565	100	4.11523	69.2	1.73	338	8.6445	ND	ND	25.5218	13.2653	61.2129
